# Supplementary material for: Hydroxypropyl Methylcellulose-Based Nasal Sprays Effectively Inhibit In Vitro SARS-CoV-2 Infection and Spread
Source: Viruses. 2021 Nov 23;13(12):2345. doi: 10.3390/v13122345 (PMC8705245; doi:10.3390/v13122345)
Supplement: Supplementary file 1 [file viruses-13-02345-s001.zip]

Archive with 1 entries (1 files):
- viruses-1421971-supplementary.pdf
